# Supplementary material for: Identification of Climate and Genetic Factors That Control Fat Content and Fatty Acid Composition of Theobroma cacao L. Beans
Source: Front Plant Sci. 2019 Oct 14;10:1159. doi: 10.3389/fpls.2019.01159 (PMC6802002; doi:10.3389/fpls.2019.01159)
Supplement: Supplementary Table 1 — Climate data for each of the 12 months sampled. The minimum, maximum, and average temperatures (Cº) (Min., Max., Temp) are reported for each of the harvest months and season with the amount of rain fall (mm) and the FA averages. [file Table_1.xlsx]

## Sheet: Sheet1
year	month	Min.	Max.	Temp	Rain	16:00:00	18:00:00	18:01:00	18:02:00	20:00:00	% Fat Content
2010	8	16.6	27	21.8	3	29.5	30.7	34.6	4	0.9	58.1
2010	9	16.9	28.7	22.8	2.1	28.3	30.7	35.3	4.4	0.9	57.4
2010	10	20.8	30.8	25.8	3	28	31.7	35.1	4	0.9	56.9
2010	11	21.4	30.8	26.1	1.7	28.6	32.9	33.8	3.5	1	56.1
2010	12	21.2	31.2	26.2	4.3	29.4	33.2	33	2.9	0.9	55.4
2011	1	21.1	31.2	26.1	4.5	30.5	31.3	33.6	3.3	0.9	56.4
Harvest season 1		19.7	30	24.8	3.1	29.1	31.8	34.2	3.7	0.9	56.7
2011	5	14.2	29.2	21.7	3.2	30.6	32.3	32.6	3	1	55.5
2011	7	11.6	28.1	19.9	4	29.4	31.1	34.4	3.9	0.9	56.5
2011	8	17.1	28.4	22.7	2.9	28.4	31	35.2	4.1	0.9	57
2011	9	15.8	27.7	21.8	2	28.4	30.8	35.4	4.1	0.8	54.1
2011	10	14.4	28.4	21.4	6.5	27.8	31	36	4	0.8	54.8
2011	11	13.8	28.7	21.2	6.7	29.2	31	34.9	3.7	0.8	55
Harvest season 2		14.5	28.4	21.5	4.2	29	31.2	34.8	3.8	0.9	55.5
