# Supplementary material for: Identification of Climate and Genetic Factors That Control Fat Content and Fatty Acid Composition of Theobroma cacao L. Beans
Source: Front Plant Sci. 2019 Oct 14;10:1159. doi: 10.3389/fpls.2019.01159 (PMC6802002; doi:10.3389/fpls.2019.01159)
Supplement: Supplementary Table 2 — Fatty acid composition of beans of the MP01 parents. Average percent FA composition of beans from MP01 parents, and percent total fat. Descriptive statistics for parental fatty acid phenotypic values for the period evaluated for the parents from July 2010-November 2011. Total number of observations (n) are n = 22 and n = 28 for “TSH 1188” and “CCN 51,” respectively. p is the p value from the t-test for comparing the means of the two parents. [file Table_2.xlsx]

## Sheet: Sheet1
FA	CCN51				TSH1188				P
	Mean	Min.	Max.	SD	Mean	Min.	Max.	SD
16:0	29.4	27.4	31.5	1.1	29.6	26.3	33.1	1.9	0.73
18:0	31.4	27.5	34.6	1.8	31.1	27.5	33.3	1.4	0.612
18:1	34.3	31.9	37.3	1.6	34.3	32	37.3	1.3	0.904
18:2	3.6	2.5	6.1	0.9	3.6	2.1	5.5	0.8	0.955
20:0	0.9	0.7	1	0.1	0.9	0.7	1.1	0.1	0.111
% Fat Content	54.6	47.3	64.7	2.8	57.3	47.9	61.2	2.8	0.002
