# Supplementary material for: Identification of Climate and Genetic Factors That Control Fat Content and Fatty Acid Composition of Theobroma cacao L. Beans
Source: Front Plant Sci. 2019 Oct 14;10:1159. doi: 10.3389/fpls.2019.01159 (PMC6802002; doi:10.3389/fpls.2019.01159)
Supplement: Supplementary Table 3 — Coordinates of FAB2/SAD candidate genes from palmitic acid major QTL. [file Table_3.xlsx]

## Sheet: Sheet1
Gene	Name	Assembly	Upstream	Downstream
TcSAD1	Tc04_g017100	Criollo_v1	15273740	15275647
	Tc04cons_t016480.1	Criollo_v2	23470340	23472530
	Thecc1EG019858	Matina_v2	26062764	26064671
TcSAD4	Tc04g017520	Criollo_v1	15340390	15343601
	Tc04cons_t016910.1	Criollo_v2	23767649	23772729
	Thecc1EG019859	Matina_v2	26143388	26146589
TcSAD3	Tc04_g017540	Criollo_v1	15497648	15501796
	Tc04cons_t016930.1	Criollo_v2	23780907	23786824
	Thecc1EG019861	Matina_v2	26302402	26306088
TcSAD5	Tc04_g005590	Criollo_v1	3627535	3629614
	Tc04cons_t004870.1	Criollo_v2	3404981	3407629
	Thecc1EG017405	Matina_v2	3543727	3545806
