# Supplementary material for: Identification of Climate and Genetic Factors That Control Fat Content and Fatty Acid Composition of Theobroma cacao L. Beans
Source: Front Plant Sci. 2019 Oct 14;10:1159. doi: 10.3389/fpls.2019.01159 (PMC6802002; doi:10.3389/fpls.2019.01159)
Supplement: Supplementary Table 5 — SNPs variations relative to Matina1-6 reference genome (Motamayor et al., 2013). Upstream and downstream refer to 200 bp region from UTR. [file Table_5.xlsx]

## Sheet: Sheet1
	TcSAD1		TcSAD2		TcSAD3		TcSAD5		TcSAD7		FAE1/KCS18
	CCN-51	TSH-1188	CCN-51	TSH-1188	CCN-51	TSH-1188	CCN-51	TSH-1188	CCN-51	TSH-1188	CCN-51	TSH-1188
Upstream of gene	0	0	0	2	2	7	0	0	0	0	0	0
5' UTR	0	0	2	0	0	2	5	4	0	2	2	3
Intron	5	4	6	12	6	12	0	0	0	8	0	0
Missense	2	1	0	4	0	5	2	1	0	1	0	0
Synonymous	5	3	0	0	0	0	5	3	0	0	1	1
3' UTR	7	3	1	8	1	8	7	3	0	2	0	0
Downstream of gene	0	0	4	35	3	26	0	0	0	0	0	2
Total SNPs	19	11	13	61	12	60	19	11	0	13	3	6
