# Supplementary material for: Identification of Climate and Genetic Factors That Control Fat Content and Fatty Acid Composition of Theobroma cacao L. Beans
Source: Front Plant Sci. 2019 Oct 14;10:1159. doi: 10.3389/fpls.2019.01159 (PMC6802002; doi:10.3389/fpls.2019.01159)
Supplement: Supplementary Table 6 — ANOVA with Mean, SD, F-statistic, Mean Square and p value for pollination effect from 70 genotypes of the MP01 population. [file Table_6.xlsx]

## Sheet: Sheet1
	OP		SIAL-70		SP		F-statistic	Df	Mean Sq	P-value
Trait	mean	sd	mean	sd	mean	sd
16:0	29.35	1.87	27.83	1.17	30.17	1.89	203.02	2	267.14	p<0.0001
18:0	30.72	1.95	32.09	1.36	30.4	2.19	96.3	2	195.49	p<0.0001
18:1	34.77	1.37	35.03	1.21	34.21	1.38	26.75	2	32.57	p<0.0001
18:2	3.89	0.7	3.82	0.6	3.92	0.85	5.28	2	2.05	0.0053
20:0	0.87	0.11	0.88	0.1	0.9	0.12	12.17	2	0.09	p<0.0001
% Fat Content	56.09	3.06	56.08	2.39	55.96	3.08	0.08	2	0.61	0.9265
